# Supplementary material for: Stability of Phenolic Compounds, Antioxidant Activity and Color Parameters in Colored-Flesh Potato Chips
Source: Molecules. 2023 Aug 14;28(16):6047. doi: 10.3390/molecules28166047 (PMC10459281; doi:10.3390/molecules28166047)
Supplement: Supplementary file 1 [file molecules-28-06047-s001.zip]

Archive with 1 entries (1 files):
- molecules-2512463-supplementary.pdf
